# Supplementary material for: Characterization of the PHO1 Gene Family in Vigna radiata L. and Its Expression Analysis Under Phosphate-Deficient Stress
Source: Genes (Basel). 2025 Dec 28;17(1):25. doi: 10.3390/genes17010025 (PMC12841144; doi:10.3390/genes17010025)
Supplement: Supplementary file 1 [file genes-17-00025-s001.zip]

Archive with 2 entries (2 files):
- Supplementary Table S1 Primer used for VrPHO1 expression analysis.xlsx
- Supplementary Table S2 Colinearity analysis of VrPHO1, AtPHO1 and GmPHO1 genes.xlsx
