# Supplementary material for: Characterization of the PHO1 Gene Family in Vigna radiata L. and Its Expression Analysis Under Phosphate-Deficient Stress
Source: Genes (Basel). 2025 Dec 28;17(1):25. doi: 10.3390/genes17010025 (PMC12841144; doi:10.3390/genes17010025)
Supplement: Supplementary file 1 [file genes-17-00025-s001.zip › Supplementary Table S1 Primer used for VrPHO1 expression analysis.xlsx]

## Sheet: Sheet1
Supplementary Table S1. Primer used for VrPHO1 expression analysis
Primer Name	Primer sequence(5′-3′)
VrPHO1;H1-F	CAGGAGCCTTGAGTACGTGG
VrPHO1;H1-R	TGTCTGCCCTTCATCAACCC
VrPHO1;H2-F	TGATAGCTCCTGCCTTGGGA
VrPHO1;H2-R	CTGCATCCGGCAGAAAAACC
VrPHO1;H3-F	AGCTGCAATGCTGAACAAGC
VrPHO1;H3-R	CTGGGTGTGGAAGCAGAGAG
VrPHO1;H4-F	ACCTTCCTTGTCGGGTTGTC
VrPHO1;H4-R	AGGAGAAAAGTCAGCAGCCC
VrPHO1;H5-F	CTGTGTTTGGGGCAATGGTG
VrPHO1;H5-R	AAGCAAAAACGAGTACGGCG
VrTUA-F	GGTCAAATGCCAAGTGACAAAACAG
VrTUA-R	GTAAGGTCCAGTCCTAACCTCATCG
