# Supplementary material for: Characterization of the PHO1 Gene Family in Vigna radiata L. and Its Expression Analysis Under Phosphate-Deficient Stress
Source: Genes (Basel). 2025 Dec 28;17(1):25. doi: 10.3390/genes17010025 (PMC12841144; doi:10.3390/genes17010025)
Supplement: Supplementary file 1 [file genes-17-00025-s001.zip › Supplementary Table S2 Colinearity analysis of VrPHO1, AtPHO1 and GmPHO1 genes.xlsx]

## Sheet: Sheet1
Supplementary Table S2. Colinearity analysis of VrPHO1, AtPHO1 and GmPHO1 genes
V. radiata	A. thaliana	G. max
VrPHO1;H1	AtPHO1;H1	GmPHO1; H12 GmPHO1; H14
VrPHO1;H2	AtPHO1;H3	GmPHO1;H2
VrPHO1;H3	AtPHO1;H5
VrPHO1;H4	AtPHO1	GmPHO1;H1 GmPHO1; H4 GmPHO1; H5 GmPHO1; H8
